# Supplementary material for: Natural Phytochemicals, Luteolin and Isoginkgetin, Inhibit 3C Protease and Infection of FMDV, In Silico and In Vitro
Source: Viruses. 2021 Oct 21;13(11):2118. doi: 10.3390/v13112118 (PMC8625466; doi:10.3390/v13112118)
Supplement: Supplementary file 1 [file viruses-13-02118-s001.zip]

Archive with 4 entries (4 files):
- Figure S1_edit.tiff
- Figure S2.tiff
- Supplementary Table S1.pdf
- Supplementary Table S2.xlsx
