# Supplementary material for: Natural Phytochemicals, Luteolin and Isoginkgetin, Inhibit 3C Protease and Infection of FMDV, In Silico and In Vitro
Source: Viruses. 2021 Oct 21;13(11):2118. doi: 10.3390/v13112118 (PMC8625466; doi:10.3390/v13112118)
Supplement: Supplementary file 1 [file viruses-13-02118-s001.zip › Supplementary Table S2.xlsx]

## Sheet: Sheet1
Supplementary Table S2. Top twenty-three phytochemical compounds in this study demonstrating the binding affinities to FMDV 3Cpro and their physicochemical properties
PubChem CID	Name	CC50	MW	Binding affinity (kcal/mol)	#Rotatable bonds	#H-bond acceptors	#H-bond donors	TPSA	Log P	GI absorption	BBB permeant	Mutagenic	Tumorigenic	Reproductive effect	Irritant
		(μM)
5748601	Quercetin 7-rhamnoside	>100	448.38	-6.8	3	11	7	190.28	0.62	Low	No	High	None	None	None
5318214	7-O-Methylluteolin	>100	300.26	-6.3	2	6	3	100.13	2.13	High	No	None	None	None	None
5372747	Cinnamaldehyde	>100	300.38	-6.4	5	3	1	66.91	3.1	High	Yes	None	None	None	None
5280445	Luteolin	>100	286.24	-7	1	6	4	111.13	1.73	High	No	None	None	None	None
5281613	Diosmin	>100	608.54	-6.4	7	15	8	238.2	-0.44	Low	No	None	None	None	None
5317025	Linarin	>100	592.55	-7.4	7	14	7	217.97	0.07	Low	No	None	None	None	None
5320686	Tiliroside	>100	594.52	-7.1	8	13	7	216.58	1.52	Low	No	None	None	None	None
65064	EGCG	>100	458.37	-7.3	4	11	8	197.37	1.01	Low	No	None	None	None	None
64982	Baicalin	>100	446.36	-7.6	4	11	6	187.12	0.22	Low	No	None	None	None	None
46783847	Methyl Hesperidin,(S)	>100	624.59	-7.3	8	15	7	223.29	-0.62	Low	No	None	None	None	None
3086637	Hyperoxide	>100	482.44	-7.1	4	10	5	155.14	1.59	Low	No	None	None	None	None
65056	Epicatechin-3-gallate	77.03 ± 8.85	442.37	-7.3	4	10	7	177.14	1.23	Low	No	None	None	None	None
5281600	Amentoflavone	20.57 ± 3.41	538.46	-7.4	3	10	6	181.8	3.62	Low	No	None	None	None	None
10621	Hesperidin	>100	610.56	-7.5	7	15	8	234.29	-0.72	Low	No	None	None	None	None
5318569	Isoginkgetin	>100	566.51	-7.2	5	10	4	159.8	4.39	Low	No	None	None	None	None
199472	GCG	56.26 ± 5.44	458.37	-7.3	4	11	8	197.37	1.01	Low	No	None	None	None	None
6441498	Lithospermic acid	>100	538.46	-7.4	9	12	7	211.28	1.67	Low	No	None	None	None	None
5318267	Calycosin 7-O-glucoside	>100	446.4	-7.4	5	10	5	159.05	0.64	Low	No	None	High	None	None
10077207	Oroxin B	85.85 ± 7.4	594.52	-7.1	7	15	9	249.2	-1.2	Low	No	None	None	None	None
5336254	Apigenin	68.73 ± 4.10	372.37	-7	5	5	1	76.74	3.91	High	No	None	None	None	None
5213	Flavobin	45.10 ± 2.50	482.44	-7.1	4	10	5	155.14	1.59	Low	No	None	None	None	None
5572975	Kaempferol derivative	>100	390.36	-7.1	5	6	1	76.74	4.23	High	No	None	None	None	None
	(7-[2-(4-Fluorophenyl)-2-oxoethoxy]-5-hydroxy-2-phenyl-4H-chromen-4-one)
5930425	ZINC4026679	37.89 ± 3.65	354.35	-6.4	4	6	2	93.06	3.09	High	No	High	Low	None	None
